# Supplementary material for: Inhibition of SARS-CoV-2 infection in human iPSC-derived cardiomyocytes by targeting the Sigma-1 receptor disrupts cytoarchitecture and beating
Source: PeerJ. 2021 Dec 20;9:e12595. doi: 10.7717/peerj.12595 (PMC8697769; doi:10.7717/peerj.12595)
Supplement: Supplemental Information 10 [file peerj-09-12595-s010.xlsx]

## Sheet: Planilha1
	Figure 2 A		Untreated			NE-100 1µM
		MOCK	0.570697	0.01	3.03	0.388816	0.00295	2.5
		SARS-CoV-2 MOI 0.1	58.9214	67.667	45.56	36.8139	37.8	32.95
	Figura 2 C	Untreated	NE-100 1µM
		4950000	1200000
		2200000	500000
		1800000	256000
		3980000	428000
	Figura 2 D	MOCK	MOCK	MOCK	MOCK + NE-100 1μM	MOCK + NE-100 1μM	MOCK + NE-100 1μM	SARS-CoV-2	SARS-CoV-2	SARS-CoV-2	SARS-CoV-2 + NE-100	SARS-CoV-2 + NE-101	SARS-CoV-2 + NE-102
	24hpi	0.095	0.124	0.129	0.136	0.187	0.158	0.23	0.342	0.221	0.223	0.201	0.184
	48hpi	0.105	0.114	0.135	0.213	0.232	0.197	0.623	0.589	0.782	0.313	0.26	0.234
	72hpi	0.323	0.413		0.413	0.266		0.987	1.033		0.553	0.698
	Supplemental Figure 4 A	Untreated	NE-100 1µM
		1	0.482427
		1	0.814783
		1	0.714943
	Supplemental Figure 4 B	Untreated	NE-100 1µM
		1.05492	1.06486
		0.932995	1.36534
		0.253873	0.310233
	Figura 3 A	MOCK	MOCK	MOCK	MOCK + NE-100 1μM	MOCK + NE-100 1μM	MOCK + NE-100 1μM	SARS-CoV-2	SARS-CoV-2	SARS-CoV-2	SARS-CoV-2 + NE-100	SARS-CoV-2 + NE-100	SARS-CoV-2 + NE-100
	IL-6	12.02	9.3	10.2	13.2	11.31	10.92	24.12	33.33	28.81	24.5	17.01	22.42
	IL-8	15.2	8.5	17.21	18.33	15.6	25.2	32.24	19.3	28.02	14.09	18.21	16.22
	TNF-α	24.4	18	44.32	34.23	29.66	36.1	72.45	122.22	94	47.31	44.1	31.72
	Figura 3 B	MOCK	MOCK	MOCK	MOCK + NE-100 1μM	MOCK + NE-100 1μM	MOCK + NE-100 1μM	SARS-CoV-2	SARS-CoV-2	SARS-CoV-2	SARS-CoV-2 + NE-100	SARS-CoV-2 + NE-100	SARS-CoV-2 + NE-100
	IL-6	15.87	19.4	22.56	49.31	44.26	58.21	31.21	22.85	21	24.5	17.01	22.42
	IL-8	15.67	18.59	22.43	88.21	77.33	61.02	46.52	29.55	32.14	14.09	18.21	16.22
	TNF-α	145.21	149.34	275.86	376.62	232.84	412.31	207.08	204.17	342.44	47.31	44.1	31.72
	Figure 4 A	Vehicle	10 nM	50 nM	100 nM	300 nM	700 nM	1 μM	5 μM	10 μM
		100	101.883	110.741	116.34	105.167	93.7389	102.342	95.7496	99.1601
		100	102.728	105.382	110.069	102.207	96.4534	109.077	102.406	118.328
		100	112.255	120.993	113.234	104.315	108.521	107.868	112.255	117.585
	Figure 4 B	Untreated	NE-100 1µM
		0.0438982	0.0343373
		0.0344828	0.0327565
		0.0369748	0.0314685
		0.0237933	0.0222222
		0.0236941	0.0279482
		0.0338524	0.0313725
		0.0569358	0.0182692
		0.0531496	0.0250723
		0.0283186	0.0502577
		0.0368364	0.0230415
		0.0686427	0.032419
		0.0258799	0.0347734
		0.0535988	0.0324617
		0.0324324	0.0559322
		0.040553	0.0406336
		0.0494148	0.0414573
		0.0417929	0.033404
		0.0404589	0.0442584
		0.0408786	0.0435115
		0.0488411	0.0275284
		0.030977	0.0372033
		0.0412027	0.0314233
		0.0432243	0.0301449
		0.0261661	0.0391566
	Figure 4 C	Untreated	Untreated	Untreated	Untreated	NE-100 1µM	NE-100 1µM	NE-100 1µM	NE-100 1µM
	Spliced XBP1	0.001766	0.001274	0.000908	0.000858	0.001164	0.001149	0.001605	0.000591
	Unspliced XBP1	0.292297	0.314084	0.208976	0.207549	0.223952	0.250869	0.317687	0.192155
	Total XBP1	0.413302	0.448357	0.225716	0.260037	0.268909	0.354527	0.302443	0.231736
	Figure 4 D	Untreated	NE-100 1µM
		1	0.992275
		1	1.76607
		1	0.848681
	Figura 4 E	Untreated	Untreated	Untreated	NE-100 1μM	NE-100 1μM	NE-100 1μM
	24h	11	21.83	20.5	5.66	8.833	5.833
	48h	12	14.5	17.67	3.33	5	4.167
	Figura 5 A	Untreated	NE-100 1µM
		1	0.564
		1	0.7
		1	0.495
		1	0.336418
	Figura 5 B
	Untreated	6303	7451	3424	2973	6768	7217	9382	6366	8692	9244	16219	11559	7577	9197	9283	3501		7713	23261	8701	10942	8071	6012	6066	3689	7626	2020	4076	6603	5643	4481	5958	4900	13832	6410	5441	7428	5111	3969	7482	4378	2787	4998	5989	3998	7765	3421	7832
	NE-100 1µM	7732	12706	5017	9638	3842	15644		4295		5491	5239	4659		5210	4260	5124	8179	7059	13306	6916	7063	4750	4727	5622	6182	4245	9643	14127	4545	10682	4068	5178	6606		6850	11652	12784	7699	5811	12172	9977	6175	8812	15567	5695	5589	7680	3587
	Figura 5 B	Vehicle	Vehicle	Vehicle	Vehicle	NE-100 1μM 24h	NE-100 1μM 24h	NE-100 1μM 24h	NE-100 1μM 24h
	ACTN1	1	1	1	1	0.661194	1.05807	1.29996	0.871883
	ACTN2	1	1	1		0.656887	0.63491	0.673533
	ACTA1	1	1	1	1	0.0985447	0.152138	0.0455406	0.0840629
	TNNI3	1	1	1		0.363698	0.52351	0.409601
	TNNT1	1	1	1	1	0.34477	0.375811	0.565708	0.357976
	MYHC6	1	1	1		3.74071	2.25052	4.33873
	MYHC7	1	1	1		0.612373	0.753905	0.952235
	Figura 5 D	Untreated	NE-100 1µM
		1	0.706865
		1	0.835416
		1	0.638359
		1	0.430731
	Figura 5 E
	Untreated	0.18585	0.225057	0.135231	2.07405	1.76769	1.34174	1.5883	2.9443		0.244871	0.12696	0.233549	0.848171	1.37061	0.909048	1.07356		1.65998	1.72181	1.71491	1.91114	2.08312		5.00293	3.28389	4.21477	4.35342	3.98503
	NE-100 1µM	0.462916	0.212597	0.312625	0.702444	0.43853	0.40462	0.151044	0.312462		0.287032	0.412823	0.34718	0.409271	0.273765	0.334261			1.29298	0.996933	1.22578	1.0329	1.6595		0.853927	1.68393	2.08969	1.81691
[truncated: 197 more columns]
